# Supplementary material for: MaPom1, a Dual-Specificity Tyrosine Phosphorylation-Regulated Kinase, Positively Regulates Thermal and UV-B Tolerance in Metarhizium acridum
Source: Int J Mol Sci. 2024 Nov 5;25(22):11860. doi: 10.3390/ijms252211860 (PMC11594272; doi:10.3390/ijms252211860)
Supplement: Supplementary file 1 [file ijms-25-11860-s001.zip]

Archive with 1 entries (1 files):
- ijms-3246971-supplementary.pdf
